# Supplementary material for: Hypoxia Regulates the Proliferation and Apoptosis of Coronary Artery Smooth Muscle Cells Through HIF-1α Mediated Autophagy in Yak
Source: Biomolecules. 2025 Feb 10;15(2):256. doi: 10.3390/biom15020256 (PMC11853270; doi:10.3390/biom15020256)
Supplement: Supplementary file 1 [file biomolecules-15-00256-s001.zip]

Archive with 1 entries (1 files):
- biomolecules-3435144-supplementary.pdf
